# Supplementary material for: Non-linear Characterization of Commercial and Decellularized Hydrogels: Statistical Framework Enhanced by Bayesian Optimization
Source: Cell Mol Bioeng. 2026 Jun 30;19(3):327–44. doi: 10.1007/s12195-026-00913-1 (PMC13365100; doi:10.1007/s12195-026-00913-1)
Supplement: Supplementary file 1 — (TEX 27 kb) [file 12195_2026_913_MOESM1_ESM.tex]

\documentclass[10pt,a4paper,hidelinks]{article}
\usepackage{lmodern}
\usepackage{amsmath}
\usepackage{amsfonts}
\usepackage{amssymb}
\usepackage{graphicx}
\usepackage{geometry}
\graphicspath{{Images/}} 

\usepackage{multirow}
\usepackage{longtable}
\usepackage{float}

\usepackage[numbers,sort&compress]{natbib}
% \usepackage[superscript,biblabel]{cite}

 

\usepackage[symbol]{footmisc}

\usepackage{siunitx}

\usepackage{vmargin}
% \setmarginsrb{30mm}{30mm}{30mm}{30mm}{12pt}{11mm}{0pt}{11mm}

\usepackage[dvipsnames,svgnames,x11names,table]{xcolor}
\usepackage{tikz}
\usepackage{fancyhdr}
% \pagestyle{fancy}

% \fancyhead{}
% \fancyfoot{}

\renewcommand{\headrulewidth}{0pt}
\renewcommand{\footrulewidth}{0pt}


\usepackage{caption}
\usepackage{subcaption}
\usetikzlibrary[scopes,decorations.pathmorphing]
\usepackage{imakeidx}
\usepackage{epstopdf} 
\usepackage{hyperref}
\usepackage{pgfgantt}
%\usepackage{pdflscape}
\usepackage{lscape}
\usepackage{multicol} 
\usepackage{wrapfig}
\usepackage{indentfirst}
\usepackage[T1]{fontenc}
\usepackage{newtxtext}
\usepackage{soul}


% \usepackage{xr-hyper} 
% %\usepackage{hyperref}
% \externaldocument[sup-]{supplementary}

\renewcommand{\vec}[1]{\boldsymbol{#1}}
\usepackage[font=small,labelfont=bf,labelsep=period, figurename=Fig S]{caption} 
\renewcommand{\figurename}{Fig S}

%  \usepackage[font=scriptsize,labelfont=bf]{caption}
 \usepackage[font=footnotesize,labelfont=bf]{caption}


\usepackage{makecell}

\newenvironment{Figure}
  {\par\medskip\noindent\minipage{\linewidth}}
  {\endminipage\par\medskip}

% \DeclareSymbolFont{matha}{OML}{txmi}{m}{it}% txfonts
% \DeclareMathSymbol{\varv}{\mathord}{matha}{118}

% % Estilos de los titulos de seccion / subseccion
% \usepackage{titlesec} % Allows customization of titles
% \renewcommand\thesection{\Roman{section}} % Roman numerals for the sections
% \renewcommand\thesubsection{\roman{subsection}} % roman numerals for subsections
% \titleformat{\section}[block]{\Large\scshape\centering}{\thesection.}{0.5em}{} % Change the look of the section titles
% \titleformat{\subsection}[block]{\large}{\thesubsection.}{1em}{} % Change the look of the section titles
% \usepackage{titling} % Customizing the title section


\usepackage{caption}

\captionsetup[figure]{labelformat=simple, labelsep=space}
\renewcommand{\figurename}{Fig S}

\captionsetup[table]{labelformat=simple, labelsep=space}
\renewcommand{\tablename}{Table S}


% Estilos de los titulos de seccion / subseccion
\usepackage{titlesec} % Allows customization of titles
% \renewcommand\thesection{\Roman{section}} % Roman numerals for the sections
% \renewcommand\thesubsection{\roman{subsection}} % roman numerals for subsections
\titleformat{\section}[block]{\normalsize\scshape\bfseries}{\thesection.}{0.5em}{} % Change the look of the section titles
\titleformat{\subsection}[block]{\normalsize\itshape}{\thesubsection.}{1em}{} % Change the look of the section titles
\titleformat{\subsubsection}[block]{\normalsize\itshape}{\thesubsubsection.}{1em}{} % Change the look of the section titles
\usepackage{titling} % Customizing the title section


\usepackage{lettrine}
\usepackage{blindtext}


\usepackage{color}
\usepackage[dvipsnames,svgnames,table]{xcolor}
\usepackage{hyperref}
\hypersetup{
     colorlinks   = true,
     linkcolor    = blue,
     citecolor    = blue,
     urlcolor     = blue,
}

\usepackage{tabularx}
\usepackage[normalem]{ulem}

\usepackage{lineno}
\linenumbers


\usepackage[markup=underlined]{changes}
\usepackage{todonotes}
\setlength {\marginparwidth }{2cm}
\setcommentmarkup{\todo[color={authorcolor!20},size=\scriptsize]{#3: #1}}
\newcommand{\note}[2][]{\added[#1,comment={#2}]{}}
\definechangesauthor[color=BrickRed]{*}

\begin{document}


%% 
%% TITLE TEXT
%%


\thispagestyle{empty}
\setlength{\unitlength}{1cm} 
\thispagestyle{empty}


\vspace{1cm}
\begin{centering}
{\LARGE \bfseries Non-linear characterization of commercial and decellularized hydrogels: \textcolor{blue}{statistical framework enhanced by Bayesian optimization} \\[0.5cm]}
{\textsc{D. E. García-García$^{1}$},  \textsc{D. Marques$^{1,4}$}, \textsc{H. Amaveda$^{2}$}, \textsc{M. Mora$^{2}$}, \textsc{J. Asín$^{3}$}, \textsc{I. Villaoslada$^{1,4}$}, \newline \textsc{P. M. Baptista$^{4,5,6,7}$}, \textsc{M. A. Pérez$^{1,4}$}, \textsc{J. M. García-Aznar$^{1,4*}$} }\\[0.75cm]

\begin{center}
{\footnotesize $^{1}$Multiscale in Mechanical and Biological Engineering, Instituto de Investigación en Ingeniería de Aragón (I3A), University of Zaragoza, Zaragoza, 50014, Spain}\\
{\footnotesize $^{2}$Instituto de Nanociencia y Materiales de Aragón (INMA), CSIC-Universidad de Zaragoza, 50018, Spain}\\
{\footnotesize $^{3}$Department of Statistical Methods,  University Institute of Mathematics (IUMA), University of Zaragoza, 50009, Spain}\\
{\footnotesize $^{4}$Instituto de Investigación Sanitaria de Aragón (IIS Aragón), Zaragoza, 50009, Spain}\\
{\footnotesize $^{5}$Biomedical Engineering Department, Carlos III University of Madrid, Madrid, Spain}\\
{\footnotesize $^{6}$Biomedical Research Networking Center in Hepatic and Digestive Diseases (CIBERehd), Spain}\\
{\footnotesize $^{7}$ARAID Foundation, Zaragoza, Spain}
\end{center}

\begin{center}
{\footnotesize *Corresponding author. E-mail address: jmgaraz@unizar.es}\\[1cm]
\end{center}

\today \\[0.5cm]
\end{centering}	


%%
%% MAIN TEXT
%%

\section*{Supplementary material 1}
\addcontentsline{toc}{section}{Supplementary material}


\textcolor{blue}{This section provides further clarification of the recording and interpretation of the experimental data. It includes a schematic illustration of the data acquisition procedure used to construct the stress–strain curve from stress-controlled oscillatory rheology experiments (Fig S1). In addition, the intra-cycle mechanical response of the hydrogel is analyzed through Lissajous–Bowditch curves (Fig S2).}


\begin{figure}[ht!]
    \centering
    \includegraphics[width=1\linewidth]{Images/data-adq.png}
    \caption{\textcolor{blue}{Schematic representation of the procedure to construct the $\tau$–$\gamma$ curve from stress-controlled oscillatory rheology at steady state. For each imposed shear stress amplitude ($\tau_0$), a sinusoidal loading is applied, and the corresponding steady-state strain response is obtained, exhibiting a phase lag ($\delta$). At each stress level, n = 10 consecutive cycles are acquired. The strain amplitude ($\gamma_0$) is extracted from each cycle and the average strain amplitude $⟨\gamma_0⟩$ is computed. The paired values ($\tau_0$, $⟨\gamma_0⟩$) are then used to construct the stress–strain amplitude relationship ($\tau$–$\gamma$ curve)}}
    \label{fig:stress-strain}
\end{figure}


\begin{figure}[ht!]
    \centering
    \includegraphics[width=1\linewidth]{Images/Lissajou.png}
    \caption{\textcolor{blue}{Lissajou-Bowditch curves of shear stress versus shear strain for BME hydrogel at two strain amplitudes: $\gamma_0$=3\% and $\gamma_0$=50\%, corresponding to the initial and advanced nonlinear viscoelastic regime (NLVE). In both cases, the trajectories exhibit elliptical shapes with minimal enclosed area, indicating limited intra-cycle energy dissipation and a predominantly elastic response under the applied loading conditions}}
    \label{fig:Lissajou}
\end{figure}


\newpage


\section*{Supplementary material 2}
\addcontentsline{toc}{section}{Supplementary material}


\textcolor{blue}{\textit{SIMPLIFIED FE MODEL USED IN THE OPTIMIZATION ANALYSIS}}

\textcolor{blue}{The simplified FE model used in the optimization analysis for the constitutive coefficient identification and its underlying assumptions are described in Figure S\ref{fig:simply-fem}.}

\begin{figure}[ht!]
    \centering
    \includegraphics[width=1\linewidth]{Images/review-s12.png}
    \caption{\textcolor{blue}{A simplified finite element model is used to represent the rheology experiment as an idealized local mechanical state of the hydrogel. On a macroscopic scale (a), the applied torque, T, generates shear stresses within the sample; (b) in the simplified FE model, defined as a representative material volume (a unit cube of 1 × 1 × 1 mm), this loading condition is imposed by a tangential displacement, U, on the upper face, while the lower face is fully constrained. The volume is assumed to be located within the bulk of the sample, away from the boundary and loading regions. (c) The resulting shear stress field (S12) at the end of the simulation shows a spatially uniform distribution within the representative volume. The model is discretized using a single hybrid hexahedral element (C3D8H). Adapted from Valero et al.}} 
    \label{fig:simply-fem}
\end{figure}


\newpage


\textcolor{blue}{\textit{CONE-PLATE RHEOLOGY FE MODEL}}


\textcolor{blue}{To assess the validity of the assumption of a locally uniform deformation field adopted in the simplified FE model, a 3D FE model of the cone-plate rheology experiment has been developed. This model is used to verify the applicability of the simplified representation and is not employed in the constitutive coefficient identification procedure.}


\textcolor{blue}{The model consists of three components: two rigid bodies representing the base and the cone (diameter $35\,\text{mm}$, cone angle $1^\circ$) of the rheometer, and a deformable body representing the hydrogel sample with a volume of $300\,\mu\text{L}$. The hydrogel is modeled as a hyperelastic material using the previously characterized N= 2 Polynomial function for the BME.}

\textcolor{blue}{The analysis is performed using a static analysis with geometric nonlinearity activated (NLgeom). Two loading steps are defined. In the first step, a vertical displacement of approximately $30\%$ of the initial hydrogel thickness ($u_2 = -0.2\,\text{mm}$) is imposed on the cone, ensuring prestress and proper contact between the hydrogel and the rheometer surfaces. In the second step, a sinusoidal torque ($CM_2 = 50\,\text{N}\cdot\text{mm}$) is applied to the cone at the experimental frequency $f = 0.1\,\text{Hz}$ for one loading cycle.}
\textcolor{blue}{Contact interactions between the components are defined using a hard-contact formulation in the normal direction and a friction coefficient of $0.3$ in the tangential direction. The mesh characteristics of the model components are summarized in Table S\ref{tab: mesh}.}


\begin{table}[ht!]
\centering
\caption{\textcolor{blue}{Mesh characteristics of the model components, including element type, number of elements, and number of nodes.}}
\begin{tabular}{|c|c|c|c|}
\hline
\textbf{Component} & \textbf{Element type} & \textbf{Number of elements} & \textbf{Number of nodes} \\ \hline
Hydrogel           & C3D10H                & 35 782                      & 60 355                   \\ \hline
Cone               & R3D3                  & 5 112                       & 2 558                    \\ \hline
Base               & R3D3                  & 4 642                       & 2 323                    \\ \hline
\end{tabular}
\label{tab: mesh}
\end{table}

\textcolor{blue}{Representative results of the FE simulation at the end of the loading cycle are shown in Fig S\ref{fig:full-fem}.}

\textcolor{blue}{The S22 distribution shows that compressive stresses are highest beneath the cone tip and decrease radially, ensuring an initial compressive prestress state within the hydrogel. The vertical displacement field (U2) also reflects the compression condition and the corresponding material redistribution within the sample. The contact variable confirms that contact between the hydrogel and the rigid surfaces is maintained throughout the interface during the analysis.}

\textcolor{blue}{The shear stress and strain fields (S12 and LE12) exhibit a symmetric distribution around the rotation axis, with a radial gradient as expected. The results obtained from the full FE model show that, within a localized region of the sample bulk, the mechanical fields can be considered uniform. In addition, the magnitude of the shear stress (S12) in the identified region is consistent with the values obtained from the simplified FE model (Fig S\ref{fig:simply-fem}), around $10^{-4}$ MPa. }

\textcolor{blue}{Based on this verification, the simplified FE model provides a consistent approximation of the local mechanical state relevant for the optimization procedure and is employed in place of the full model due to its significantly reduced computational cost.}
 


\begin{figure}[ht!]
    \centering
    \includegraphics[width=1\linewidth]{Images/cuadr-todas.png}
    \caption{\textcolor{blue}{Representative FE results of the cone-plate rheology experiment. The figure shows the complete model together with section views of the hydrogel domain (including a sagittal section and with the cone hidden). The region corresponding to the assumed location for the representative volume in the simplified FE model is indicated. The normal stress field (S22), contact status (COPEN), and the vertical displacement field (U2), together with the shear stress and strain fields (S12 and LE12), are presented.}}
    \label{fig:full-fem}
\end{figure}


\section*{Supplementary material 3}
\addcontentsline{toc}{section}{Supplementary material}

\textcolor{blue}{This section provides the analysis results associated with the modeling of the stress–strain response using the Polynomial N = 2 function. Tables S\ref{coef-BME} and S\ref{coef-fibr} report the fitted coefficient values obtained using the Bayesian optimization algorithm. Tables S\ref{estat-BME} and S\ref{estat-fibr} contain the coefficient values from the intra-material analyses, including the mean values and variability ranges. In addition, a sensitivity analysis is presented (Fig S\ref{fig:sens}) to illustrate the effect of the individual coefficients on the morphology of the response.}

\begin{table}[!ht]
\caption{Hyperelastic model coefficients for basal membrane extract-based hydrogels. Coefficients were obtained through Bayesian optimization fitting of rheology-derived stress–strain data. Each row corresponds to an individual sample}
% \small
\centering
\begin{tabular}{|c|c|c|c|c|c|}
\hline
\textbf{Curve} & \textbf{C01} & \textbf{C10} & \textbf{C11} & \textbf{C02} & \textbf{C20} \\ \hline
\multicolumn{6}{|c|}{\textbf{BME}} \\ \hline
\textbf{1} & $3.720 \times 10^{-5}$ & $1.146 \times 10^{-5}$ & $1.473 \times 10^{-4}$ & $1.472 \times 10^{-4}$ & $1.891 \times 10^{-5}$ \\ \hline
\textbf{2} & $1.192 \times 10^{-5}$ & $5.625 \times 10^{-5}$ & $9.346 \times 10^{-7}$ & $1.586 \times 10^{-4}$ & $6.937 \times 10^{-5}$ \\ \hline
\textbf{3} & $3.655 \times 10^{-5}$ & $1.225 \times 10^{-5}$ & $7.810 \times 10^{-9}$ & $1.716 \times 10^{-4}$ & $6.289 \times 10^{-6}$ \\ \hline
\multicolumn{6}{|c|}{\textbf{Matrigel}} \\ \hline
\textbf{1} & $9.097 \times 10^{-6}$ & $4.610 \times 10^{-5}$ & $2.095 \times 10^{-4}$ & $3.934 \times 10^{-5}$ & $2.335 \times 10^{-5}$ \\ \hline
\textbf{2} & $2.441 \times 10^{-7}$ & $4.279 \times 10^{-5}$ & $1.340 \times 10^{-4}$ & $1.131 \times 10^{-5}$ & $1.608 \times 10^{-4}$ \\ \hline
\textbf{3} & $1.458 \times 10^{-5}$ & $2.299 \times 10^{-5}$ & $8.953 \times 10^{-5}$ & $2.445 \times 10^{-5}$ & $1.035 \times 10^{-4}$ \\ \hline
\multicolumn{6}{|c|}{\textbf{BME w/ type I collagen}} \\ \hline
\textbf{1} & $5.806 \times 10^{-6}$ & $2.620 \times 10^{-5}$ & $3.614 \times 10^{-5}$ & $7.603 \times 10^{-6}$ & $6.432 \times 10^{-6}$ \\ \hline
\textbf{2} & $3.710 \times 10^{-5}$ & $2.361 \times 10^{-6}$ & $1.218 \times 10^{-5}$ & $1.313 \times 10^{-5}$ & $2.672 \times 10^{-5}$ \\ \hline
\textbf{3} & $3.318 \times 10^{-5}$ & $1.494 \times 10^{-6}$ & $1.142 \times 10^{-8}$ & $2.644 \times 10^{-8}$ & $4.765 \times 10^{-8}$ \\ \hline
\end{tabular}
\label{coef-BME}
\end{table}


\begin{table}[!ht]
\caption{Hyperelastic model coefficients for all fibrin-based hydrogels with 3 mg/mL and 5.75 mg/mL. Coefficients were obtained through Bayesian optimization fitting of rheology-derived stress–strain data. Each row corresponds to an individual sample}
% \small
\centering
\begin{tabular}{|c|c|c|c|c|c|}
\hline
\textbf{Curve} & \textbf{C01} & \textbf{C10} & \textbf{C11} & \textbf{C02} & \textbf{C20} \\ \hline
\multicolumn{6}{|c|}{\textbf{Fibrin 3 mg/mL}} \\ \hline
\textbf{1} & $3.956 \times 10^{-6}$ & $4.826 \times 10^{-5}$ & $5.005 \times 10^{-5}$ & $1.543 \times 10^{-5}$ & $2.739 \times 10^{-4}$ \\ \hline
\textbf{2} & $2.379 \times 10^{-9}$ & $1.405 \times 10^{-5}$ & $8.303 \times 10^{-5}$ & $1.319 \times 10^{-6}$ & $1440 \times 10^{-7}$ \\ \hline
\multicolumn{6}{|c|}{\textbf{Fibrin 3 mg/mL w/ ADM}} \\ \hline
\textbf{1} & $8.964 \times 10^{-6}$ & $3.640 \times 10^{-6}$ & $3.295 \times 10^{-6}$ & $4.629 \times 10^{-6}$ & $6.404 \times 10^{-6}$ \\ \hline
\textbf{2} & $5.615 \times 10^{-6}$ & $1.778 \times 10^{-7}$ & $1.631 \times 10^{-6}$ & $1.028 \times 10^{-7}$ & $1.249 \times 10^{-7}$ \\ \hline
\textbf{3} & $1.328 \times 10^{-6}$ & $5.519 \times 10^{-6}$ & $3.484 \times 10^{-6}$ & $3.090 \times 10^{-7}$ & $2.721 \times 10^{-7}$ \\ \hline
\textbf{4} & $4.703 \times 10^{-6}$ & $1.839 \times 10^{-5}$ & $5.591 \times 10^{-6}$ & $8.722 \times 10^{-6}$ & $1.747 \times 10^{-6}$ \\ \hline
\multicolumn{6}{|c|}{\textbf{Fibrin 3 mg/mL w/ FDM}} \\ \hline
\textbf{1} & $3.526 \times 10^{-6}$ & $4.650 \times 10^{-7}$ & $4.207 \times 10^{-6}$ & $1.077 \times 10^{-6}$ & $7.270 \times 10^{-6}$ \\ \hline
\textbf{2} & $3.347 \times 10^{-7}$ & $5.219 \times 10^{-6}$ & $1.027 \times 10^{-6}$ & $8.319 \times 10^{-6}$ & $5.954 \times 10^{-6}$ \\ \hline
\textbf{3} & $2.541 \times 10^{-6}$ & $8.719 \times 10^{-7}$ & $1.827 \times 10^{-5}$ & $7.983 \times 10^{-7}$ & $6.886 \times 10^{-6}$ \\ \hline
\multicolumn{6}{|c|}{\textbf{Fibrin 5.75 mg/mL}} \\ 
\hline
\textbf{1} & $3.320 \times 10^{-7}$ & $3.060 \times 10^{-5}$ & $2.833 \times 10^{-5}$ & $9.001 \times 10^{-6}$ & $3.063 \times 10^{-5}$ \\ \hline
\textbf{2} & $4.013 \times 10^{-5}$ & $1.827 \times 10^{-5}$ & $6.363 \times 10^{-5}$ & $1.156 \times 10^{-6}$ & $1.275 \times 10^{-5}$ \\ \hline
\multicolumn{6}{|c|}{\textbf{Fibrin 5.75 mg/mL w/ ADM}} \\ \hline
\textbf{1} & $1.275 \times 10^{-5}$ & $6.579 \times 10^{-6}$ & $2.089 \times 10^{-7}$ & $6.060 \times 10^{-6}$ & $3.786 \times 10^{-6}$ \\ \hline
\textbf{2} & $8.620 \times 10^{-6}$ & $6.441 \times 10^{-6}$ & $8.014 \times 10^{-6}$ & $2.214 \times 10^{-6}$ & $7.416 \times 10^{-6}$ \\ \hline
\textbf{3} & $1.079 \times 10^{-5}$ & $1.045 \times 10^{-5}$ & $1.131 \times 10^{-7}$ & $4.447 \times 10^{-7}$ & $5.881 \times 10^{-6}$ \\ \hline
\multicolumn{6}{|c|}{\textbf{Fibrin 5.75 mg/mL w/ FDM}} \\ \hline
\textbf{1} & $2.107 \times 10^{-6}$ & $9.494 \times 10^{-6}$ & $1.006 \times 10^{-5}$ & $2.519 \times 10^{-5}$ & $1.718 \times 10^{-6}$ \\ \hline
\textbf{2} & $9.923 \times 10^{-6}$ & $4.148 \times 10^{-6}$ & $3.537 \times 10^{-5}$ & $1.097 \times 10^{-6}$ & $1.123 \times 10^{-6}$ \\ \hline
\textbf{3} & $7.372 \times 10^{-6}$ & $7.703 \times 10^{-6}$ & $1.761 \times 10^{-5}$ & $2.144 \times 10^{-6}$ & $1.464 \times 10^{-5}$ \\ \hline
\end{tabular}
\label{coef-fibr}
\end{table}


\begin{table}[!ht]
% \small
\caption{Regression- and coefficient-based analysis results for basal membrane extract hydrogels. The table reports mean behavioral coefficients and variability intervals (PI and FI). BME has a FI of 80\%, Matrigel 90\% and BME with type I collagen 60\%}
\centering
\begin{tabular}{|c|c|c|c|c|c|}
\hline
\multicolumn{6}{|c|}{\textbf{Regression model}} \\ \hline
\textbf{Curve} & \textbf{C01} & \textbf{C10} & \textbf{C11} & \textbf{C02} & \textbf{C20} \\ \hline
\multicolumn{6}{|c|}{\textbf{BME}} \\ \hline
\textbf{Mean} & $2.369 \times 10^{-6}$ & $6.380 \times 10^{-5}$ & $1.920 \times 10^{-5}$ & $1.403 \times 10^{-4}$ & $4.462 \times 10^{-5}$ \\
\hline
\textbf{PI \textsubscript{Lower}} & $4.354 \times 10^{-5}$ & $1.085 \times 10^{-7}$ & $1.136 \times 10^{-5}$ & $6.982 \times 10^{-5}$ & $1.773 \times 10^{-5}$ \\
\hline
\textbf{PI \textsubscript{Upper}} & $3.099 \times 10^{-5}$ & $7.090 \times 10^{-5}$ & $1.009 \times 10^{-4}$ & $2.048 \times 10^{-4}$ & $1.144 \times 10^{-5}$ \\
\hline
\multicolumn{6}{|c|}{\textbf{Coefficient normality}} \\ \hline
\textbf{Curve} & \textbf{C01} & \textbf{C10} & \textbf{C11} & \textbf{C02} & \textbf{C20} \\ \hline
\multicolumn{6}{|c|}{\textbf{BME}} \\ \hline
\textbf{Mean} & \( 2.856 \times 10^{-5} \) & \( 2.666 \times 10^{-5} \) & \( 4.910 \times 10^{-5} \) & \( 1.591 \times 10^{-4} \) & \( 3.152 \times 10^{-5} \) \\
\hline
\textbf{FI \textsubscript{Lower}} & \( 1.011 \times 10^{-5} \) & \( -6.156 \times 10^{-6} \) & \( -5.974 \times 10^{-5} \) & \( 1.435 \times 10^{-4} \) & \( -1.120 \times 10^{-5} \) \\
\hline
\textbf{FI \textsubscript{Upper}} & \( 4.700 \times 10^{-5} \) & \( 5.947 \times 10^{-5} \) & \( 1.580 \times 10^{-4} \) & \( 1.748 \times 10^{-4} \) & \( 7.425 \times 10^{-5} \) \\
\hline
\multicolumn{6}{|c|}{\textbf{Matrigel}} \\ \hline
\textbf{Mean} & \( 7.974 \times 10^{-6} \) & \( 3.730 \times 10^{-5} \) & \( 1.443 \times 10^{-4} \) & \( 2.503 \times 10^{-5} \) & \( 9.587 \times 10^{-5} \) \\ \hline
\textbf{FI \textsubscript{Lower}} & \( -3.926 \times 10^{-6} \) & \( 1.675 \times 10^{-5} \) & \( 4.462 \times 10^{-5} \) & \( 1.960 \times 10^{-6} \) & \( -1.767 \times 10^{-5} \) \\ \hline
\textbf{FI \textsubscript{Upper}} & \( 1.987 \times 10^{-5} \) & \( 5.785 \times 10^{-5} \) & \( 2.441 \times 10^{-4} \) & \( 4.811 \times 10^{-5} \) & \( 2.094 \times 10^{-4} \) \\ \hline
\multicolumn{6}{|c|}{\textbf{BME w/ type I collagen}} \\ \hline
\textbf{Mean} & \( 2.536 \times 10^{-5} \) & \( 1.002 \times 10^{-5} \) & \( 1.611 \times 10^{-5} \) & \( 6.921 \times 10^{-6} \) & \( 1.107 \times 10^{-5} \) \\ \hline
\textbf{FI \textsubscript{Lower}} & \( 1.101 \times 10^{-5} \) & \( -1.782 \times 10^{-6} \) & \( 6.400 \times 10^{-7} \) & \( 1.383 \times 10^{-6} \) & \( -6.544 \times 10^{-7} \) \\ \hline
\textbf{FI \textsubscript{Upper}} & \( 3.971 \times 10^{-5} \) & \( 2.182 \times 10^{-5} \) & \( 3.158 \times 10^{-5} \) & \( 1.246 \times 10^{-5} \) & \( 2.279 \times 10^{-5} \) \\ \hline
\end{tabular}
\label{estat-BME}
\end{table}


\begin{table}[!ht]
\caption{Regression- and coefficient-based analysis results for fibrin-based hydrogels, grouped by statistical methodology. The table lists mean values and boundary values. FI levels are set at 75\% for fibrin 3 mg/mL with ADM and FDM, and at 80\% and 70\% for fibrin 5.75 mg/mL with ADM and FDM, respectively}
% \small
\centering
\begin{tabular}{|c|c|c|c|c|c|}
\hline
\multicolumn{6}{|c|}{\textbf{Regression model}} \\ \hline
\textbf{Curve} & \textbf{C01} & \textbf{C10} & \textbf{C11} & \textbf{C02} & \textbf{C20} \\ \hline
\multicolumn{6}{|c|}{\textbf{Fibrin 3 mg/mL}} \\ \hline
\textbf{Mean} & \( 1.187 \times 10^{-6} \) & \( 3.279 \times 10^{-5} \) & \( 1.315 \times 10^{-5} \) & \( 4.665 \times 10^{-6} \) & \( 4.797 \times 10^{-5} \) \\ \hline
\textbf{PI \textsubscript{Lower}} & \( 8.855 \times 10^{-7} \) & \( 6.809 \times 10^{-6} \) & \( 8.646 \times 10^{-6} \) & \( 2.264 \times 10^{-6} \) & \( 5.534 \times 10^{-6} \) \\ \hline
\textbf{PI \textsubscript{Upper}} & \( 6.303 \times 10^{-5} \) & \( 8.443 \times 10^{-5} \) & \( 1.552 \times 10^{-4} \) & \( 3.594 \times 10^{-5} \) & \( 7.664 \times 10^{-5} \) \\ \hline
\multicolumn{6}{|c|}{\textbf{Fibrin 5.75 mg/mL}} \\ \hline
\textbf{Mean} & $3.842 \times 10^{-5}$ & $6.622 \times 10^{-6}$ & $2.743 \times 10^{-5}$ & $3.099 \times 10^{-5}$ & $3.196 \times 10^{-5}$ \\ \hline
\textbf{PI \textsubscript{Lower}} & $1.520 \times 10^{-5}$ & $1.047 \times 10^{-6}$ & $1.011 \times 10^{-5}$ & $1.051 \times 10^{-5}$ & $1.068 \times 10^{-5}$ \\ \hline
\textbf{PI \textsubscript{Upper}} & $3.364 \times 10^{-6}$ & $9.880 \times 10^{-5}$ & $1.213 \times 10^{-4}$ & $1.021 \times 10^{-4}$ & $1.899 \times 10^{-5}$ \\ \hline
\multicolumn{6}{|c|}{\textbf{Coefficient normality}} \\ \hline
\textbf{Curve} & \textbf{C01} & \textbf{C10} & \textbf{C11} & \textbf{C02} & \textbf{C20} \\ \hline
\multicolumn{6}{|c|}{\textbf{Fibrin 3 mg/mL w/ ADM}} \\ \hline
\textbf{Mean} & \( 6.630 \times 10^{-6} \) & \( 5.630 \times 10^{-6} \) & \( 3.180 \times 10^{-6} \) & \( 1.660 \times 10^{-6} \) & \( 3.330 \times 10^{-6} \) \\ \hline
\textbf{FI \textsubscript{Lower}} & \( 1.915 \times 10^{-6} \) & \( -7.015 \times 10^{-7} \) & \( 1.890 \times 10^{-6} \) & \( -7.407 \times 10^{-7} \) & \( -8.287 \times 10^{-7} \) \\ \hline
\textbf{FI \textsubscript{Upper}} & \( 1.130 \times 10^{-5} \) & \( 1.197 \times 10^{-5} \) & \( 4.465 \times 10^{-6} \) & \( 4.061 \times 10^{-6} \) & \( 7.479 \times 10^{-6} \) \\ \hline
\multicolumn{6}{|c|}{\textbf{Fibrin 3 mg/mL w/ FDM}} \\ \hline
\textbf{Mean} & \( 2.130 \times 10^{-6} \) & \( 2.190 \times 10^{-6} \) & \( 7.840 \times 10^{-6} \) & \( 3.400 \times 10^{-6} \) & \( 6.700 \times 10^{-6} \) \\ \hline
\textbf{CI \textsubscript{Lower}} & \( 2.541 \times 10^{-7} \) & \( -8.460 \times 10^{-7} \) & \( -2.722 \times 10^{-6} \) & \( -1.506 \times 10^{-6} \) & \( 5.925 \times 10^{-6} \) \\ \hline
\textbf{CI \textsubscript{Upper}} & \( 4.014 \times 10^{-6} \) & \( 5.217 \times 10^{-6} \) & \( 1.840 \times 10^{-5} \) & \( 8.303 \times 10^{-6} \) & \( 7.482 \times 10^{-6} \) \\ \hline
\multicolumn{6}{|c|}{\textbf{Fibrin 5.75 mg/mL w/ ADM}} \\ \hline
\textbf{Mean} & $1.070 \times 10^{-5}$ & $7.820 \times 10^{-6}$ & $2.780 \times 10^{-6}$ & $2.910 \times 10^{-6}$ & $5.690 \times 10^{-6}$ \\ \hline
\textbf{CI \textsubscript{Lower}} & $8.077 \times 10^{-6}$ & $4.912 \times 10^{-6}$ & $-3.025 \times 10^{-6}$ & $-7.686 \times 10^{-7}$ & $3.362 \times 10^{-6}$ \\ \hline
\textbf{CI \textsubscript{Upper}} & $1.336 \times 10^{-5}$ & $1.073 \times 10^{-5}$ & $8.583 \times 10^{-6}$ & $6.581 \times 10^{-6}$ & $8.027 \times 10^{-6}$ \\ \hline
\multicolumn{6}{|c|}{\textbf{Fibrin 5.75 mg/mL w/ FDM}} \\ \hline
\textbf{Mean} & $6.470 \times 10^{-6}$ & $7.120 \times 10^{-6}$ & $2.100 \times 10^{-5}$ & $9.480 \times 10^{-6}$ & $5.830 \times 10^{-6}$ \\ \hline
\textbf{CI \textsubscript{Lower}} & $2.340 \times 10^{-6}$ & $4.300 \times 10^{-6}$ & $7.550 \times 10^{-6}$ & $-4.640 \times 10^{-6}$ & $-2.090 \times 10^{-6}$ \\ \hline
\textbf{CI \textsubscript{Upper}} & $1.060 \times 10^{-5}$ & $9.930 \times 10^{-6}$ & $3.450 \times 10^{-5}$ & $2.360 \times 10^{-5}$ & $1.370 \times 10^{-5}$ \\ \hline
\end{tabular}
\label{estat-fibr}
\end{table}


\begin{figure}[ht!]
    \centering 
    \includegraphics[width=1\linewidth]{Images/sens.png}    
    \caption{\textcolor{blue}{Sensitivity analysis illustrating the effect of individual Polynomial N=2 coefficients on the morphology of the stress–strain response. All subplots show the baseline curve obtained with a fixed set of coefficients (black dashed line), along with curves obtained by increasing and decreasing the selected coefficient while keeping the others constant. The first row presents variations of C01 and C10, the second row variations of C02 and C20, and the last row variations of C11, all shown relative to the same baseline curve. For C01 and C10, the effects are shown separately and in combination, illustrating that their contributions to the response are cumulative. An analogous analysis is presented for C02 and C20.}}
    \label{fig:sens}
\end{figure}


\end{document}
